# Supplementary material for: Evaluation of Sequence Features from Intrinsically Disordered Regions for the Estimation of Protein Function
Source: PLoS One. 2014 Feb 24;9(2):e89890. doi: 10.1371/journal.pone.0089890 (PMC3933697; doi:10.1371/journal.pone.0089890)
Supplement: Table S2 — The number of orthologs for each protein. (XLSX) [file pone.0089890.s005.xlsx]

## Sheet: Sheet1
Supporting Table S2. The number of orthologs for each intrinsically disordered protein from human
Total orthologs	Fraction of proteins		Mammalian orthologs	Fraction of proteins		Non-mammalian orthologs	Fraction of proteins
4	0.3431		1	0.0001		0	0.3165
5	0.2644		2	0.0049		1	0.2524
6	0.268		3	0.0757		2	0.2856
7	0.1246		4	0.9193		3	0.1455
