# Supplementary material for: Evaluation of Sequence Features from Intrinsically Disordered Regions for the Estimation of Protein Function
Source: PLoS One. 2014 Feb 24;9(2):e89890. doi: 10.1371/journal.pone.0089890 (PMC3933697; doi:10.1371/journal.pone.0089890)
Supplement: Table S3 — Performance of different classifiers using the bigram profiles feature on a selected set of IDRs. (XLSX) [file pone.0089890.s006.xlsx]

## Sheet: Sheet1
Supporting Table S3. Performance of different classifiers using the 400 dimensional feature vector describing profile bigram probabilities for a set of 2506 IDRs (medium conservation) selected from the dataset.
Method	Sensitivity (%)	Specificity (%)
Naïve Bayes	32	73.91
kNN (k=5)	1.71	98.57
Logistic regression	16.36	88
AdaBoost	1.07	99.52
Bagging	0.84	99.55
J48	6.5	95.23
Random Forest	2.05	98.7
SVM	2.67	98.77
